# Supplementary material for: Mechanisms of Impact of Alnus ferdinandi-coburgii Odor Substances on Host Location of Tomicus yunnanensis
Source: Insects. 2025 May 23;16(6):553. doi: 10.3390/insects16060553 (PMC12193113; doi:10.3390/insects16060553)
Supplement: Supplementary file 1 [file insects-16-00553-s001.zip]

Archive with 9 entries (9 files):
- Supplementary Figure S3.docx
- Supplementary Table S1.xlsx
- Supplementary Table S2.xlsx
- Supplementary Figure S1A.png
- Supplementary Figure S1B.png
- Supplementary Figure S1C.png
- Supplementary Figure S1D.png
- Supplementary Figure S1E.png
- Supplementary Figure S2.docx
