# Supplementary material for: Mechanisms of Impact of Alnus ferdinandi-coburgii Odor Substances on Host Location of Tomicus yunnanensis
Source: Insects. 2025 May 23;16(6):553. doi: 10.3390/insects16060553 (PMC12193113; doi:10.3390/insects16060553)
Supplement: Supplementary file 1 [file insects-16-00553-s001.zip › Supplementary Table S1.xlsx]

## Sheet: TyunOBP
Name	ID	signal peptide	E value	Per Ident	Accession	Scientific	protein sequence
TyunOBP1	>i0_LQ_TYUN_c6133/f1p0/318	Yes	6e-19	0.9268	AMP19483.1	Tomicus yunnanensis	MMIFNDEEKVDSALSKCFMEKGTPEETAFELAKCCRQEFHN
TyunOBP2	>i0_HQ_TYUN_c1058/f4p0/505	Yes	2e-34	1	AMP19484.1	Tomicus yunnanensis	MSDDGVVNTDNFENDMKGIIDDHNMENVAAIVRHCLIQKSTVLETIRDAV NCFLGKDHKL
TyunOBP3	>Cluster-27834.10136	No	2e-90	0.9556	AMP19485.1	Tomicus yunnanensis	MKSSCNKTTSLQMQLNITVHYSKASVVCKANMLSEKTKFVFVAVFLVSMM NIIRADQRKKIVEFQRDCMEAHGLLEDELHEIMDGKPIQNSAFYFHFFCA AKKAKLISDNGVVNTDHFEEDMKGVIDEENMDHVAALVRKCLIQRDDVFA TIKMAIDCFYSTEHKL
TyunOBP4	>Cluster-27834.10924	No	2e-83	0.9918	AMP19486.1	Tomicus yunnanensis	MLLSSFWLSHVIKLLLHNGISQQTLGANHRLKRDEVAVKCMQDLHIKNLHLILANGSFSADDETKEFLACVGRHDGPFDKEGNFVTDVIKKHLEDLANGSKSNNFDLLFKTCLIKYESFKETVYRMTKCLYEANALGNFNSNAD
TyunOBP6	>Cluster-27834.9935	Yes	6e-79	0.9669	AMP19488.1	Tomicus yunnanensis	MNRALIFALLALFFPSIMCLSDEKQELANQLHATCIGETGAAEDAITNAR KGDFSEADSFKCYIKCLLSQMAIIDDDDGTIDVDAMVAVLPVEIQEATEP IVRKCGSIIGANPCESAWLTH
TyunOBP9	>Cluster-27834.10023	No	3e-45	0.9342	AMP19491.1	Tomicus yunnanensis	MMCYMKCLMMESKWMKAGGEIDYDFIETQAHPDVKDVLVAALQKCKTIQE GADLCEKSYNFNKCLLAADPVNWFFV
TyunOBP10	>i0_HQ_TYUN_c1532/f2p0/681	Yes	6e-101	1	AMP19492.1	Tomicus yunnanensis	MKLLWIIVLGVAFRNVYGAMSEAQMKAALKLIRNVCQPKNKATNEQITAM HNGDWNQDKNGMCYMNCVLNYYKLQLPDNSFDWETGLKVVESQAPPSMAA YIIETIEKCKDSVKTREDKCKAAVEIAKCLYDQNPEKYFLP
TyunOBP11	>i0_LQ_TYUN_c4900/f1p0/640	Yes	1e-100	0.9524	AMP19493.1	Tomicus yunnanensis	MKLLIFFAVAIVCASAVDQALRDEMKEKLTEFGIECAESEKATPEDIEAL HNHKPPVTHEGRCVIFCVSKKLTLMNEDGTLNTTPHSDWIQKVKDNDAEA YEKMRNVYHTCADTVEIKDDACDTSLGFAQCIKEEGNKAGLYTVSAD
TyunOBP12	>Cluster-27834.10246	Yes	3e-74	0.8504	AMP19494.1	Tomicus yunnanensis	MYFQSGCKLFLCILGVIQLVSPSRADSLLFSRIAAPDLEMCSKDTGVTVE GFEEVRDKKGLGHSELCFLKCVIEKVGFLKDGKLVVEAVKDLFQDVITEN QEECLKRIGAISTCDDLKQIETCRRNS
TyunOBP13	>Cluster-27834.8810	Yes	8e-146	0.9385	AMP19495.1	Tomicus yunnanensis	MNQLAMMVLSALCVVHCMGLECGLSKINSDQFRKVATECVKDNQTLTKIW ELTSELSMEEESSVSSDEEIPVTKGNEAPSSQGLGSTTNRNVKLNRSSRT KRSRNSKSFNNDSPMSNVQRKSNPVSSTTEEITTMQNDEEDESVAANNVE NSEDGCILQCIFEKLEMTDTNGLPDHKKFASALVKSATGREVQNFLQEST DECFQDIEEGDFENPCEYSTKLVTCLAEKGKSNCEDWPTGDLPF
TyunOBP46	>i2_LQ_TYUN_c15619/f1p0/2106	Yes	8e-160	0.8008	AGI05158.1	Dendroctonus ponderosae	MNNLVTLCAVLLGAACHLVETYDFQDAAFNEILSSDLEDIFESLDNVPFH PRARRNDDAVSSDDKCRKRHHRRPKLCCAEEVLESLREKEKDIVKLCFKE STGAEKDSKHDRGFGNHKNFDLFSCEAVEKRKSDMICAEQCKLQKQGLVS EDGLPKPEQISNYLKEAFAQQSWFEAISEEIVGKCLNEAKNATQNPIKFY TDGIKVCSRSSITLKHCLFNSIQLSCPADQIKDKNACERFQERAKKGKDL FDQPPGPPPFDENREE
TyunOBP47	>Cluster-27834.12328	Yes	3e-119	0.9149	AGI05167.1	Dendroctonus ponderosae	MKYLTVCCVLVAVLQVRTAPLTNEQKTKLDTYHQECAAESNVSKLLIEKS RKGIFTDDPAFKNFLFCFSQKAGFQDANGTVQKDVFEKKVKMVVGDEALV SKLVEQCTAQKDTPQETSFYIAKCLREVAPHIELFKVASEVIYLPNEKTR QVLLQHKECASQDPLGEEAIEQARRQGVLFEDAKFKDYIYCFSKKSGIQR DDGSINRDLFYKKFGEVIENPVVVEALGQKCLLEQDTPANTALFVSKCIH ENSPVHLEIFPRELPIPEEEAKQIIAHGRACIKETGIDREILEKSRQGIF SEDPIYKEFTFCMGKQAGFINEAGDVLRDVLKEKSLKLFNDPNLVQKLID QCVVKKSTPQETSYHAHVCFYKNSPGHLALTQFGAISQEKKE…
TyunOBP48	>i2_LQ_TYUN_c3341/f1p0/2598	Yes	2e-59	0.5519	AJM71483.1	Tenebrio molitor	MQIKAGPSKNLIFAAAILIILIFMCAKQVKCFTSEDVTNDIKFIKICNSS SPISAYSMNDVLENKHLENTQSRAFKCFLHCLLTKYGWMDEDGGYLLHDI RETLQQSDVQLTTLEYILYSCTAVKSADRCHRAYFFTDCFWKQMDQEQPT ADELFYDVRSKK
TyunOBP49	>i4_LQ_TYUN_c4387/f1p0/4335	No	8e-59	0.535	AJM71483.1	Tenebrio molitor	MQIKAVLRKNVFFAAVILIIMIIMCAKRVRCFTSEDVTNDIKFIKICNSS SPISAYSMNDVLENNHLENTQSRAFKCFLHCLLTKYGWMDEDGGYLLHDI RESLQQSDVQLTTLEYILYSCTAVKSADRCQRAHFFTDCFWKQMAQEQPT ADELFYDVKSKKPL
TyunOBP50	>Cluster-27834.9932	Yes	6e-47	0.8211	AKK25132.1	Dendroctonus ponderosae	MNSALIFALLALFVPSIMCLSDEMQELANQLHATCIGETGAAEDSITNAR KGDFYEADSFKCYINCLLSQMAIIDYDDGTIDVDAKVAVLPEEIQ
TyunOBP51	>i0_LQ_TYUN_c1139/f3p0/574	Yes	3e-48	0.6094	AKK25136.1	Dendroctonus ponderosae	MKLLILGLFIVALSDISQVYSLTDKQRDLLNQHYNECIDKSKVDKAVLQK ARLGEFAEAEKLKTHIQCISEKTGFQGPDGKLRKDVIQAKLNEALGGDTA KTQKLMDACAIPKKDSKLQAFNAFKCVYEKLRSIYCRRIRCFRSFVTYVF LKT
TyunOBP52	>i0_LQ_TYUN_c14353/f1p0/500	Yes	5e-54	0.7265	AKK25139.1	Dendroctonus ponderosae	MVHNIFLLFGLFIVGNAFVPNVNYLIRDFCIDDAGITIEMVEYLMANPEK ELIDEESCYIHCVFTESGLLSEDGNIVIEKFQSLKTPEASNIDLNCLEEI KVIEHCNEMMKLKACHV
TyunOBP53	>Cluster-27834.8049	Yes	2e-61	0.8	AKK25143.1	Dendroctonus ponderosae	MKVAIVAFIVLGVVFAASADLTDEQKQKIQANGKACVAETGVDPELIKAA RGGKFTEDAKLKAFALCMSKKIGFQNEAGAIQNDVVKQKLGAALGNAEVA NQLAEKCLVVKASNEETAFESFKCYYENTPTHITVF
TyunOBP54	>i0_HQ_TYUN_c29249/f6p0/536	Yes	9e-62	0.7647	AKK25143.1	Dendroctonus ponderosae	MNTMFLTLSVATVVVFANADLTDEQKQKIQANGKACVAETGVDPELIKAA RGGKFTEDAKLKAFAFCMSKKIGFQNDAGAIQNDVVKQKLGDALGNAEIA NQLAEKCLVVKANNEETAFESFKCYYENTPTHITVF
TyunOBP55	>i0_LQ_TYUN_c8657/f1p0/588	No	2e-27	0.7101	AKK25143.1	Dendroctonus ponderosae	MSKKIGFQNDAGAIQTDVVKQKLGAALGNADVADQLAEKCLVVKANNEET AFESFKCYYENTPTHITVFLS
TyunOBP56	>Cluster-27834.8645	Yes	2e-63	0.6929	AKK25144.1	Dendroctonus ponderosae	MRVFVVVCIVFIAFSVIVSAKKGKSENEEKPKSYKKVFKECQKNEATRVD ASILKKLKKHKQVDLPDNFGVHKLCIFEGIGLIGENNTIDEDKLKKKVSS AQPNANVENIVMECKISKATLEETALNIYKCLAEHSIDF
TyunOBP57	>Cluster-27834.8644	Yes	1e-53	0.6288	ALM64971.1	Dendroctonus armandi	MKYLVALSVFLAFVAVSAVTKEEIKEKLKSSHDKCQADSHNAVDPAALKA LKESKGKGAVPSNMDVHNLCIYKTLKWQNADGTVNKELVQERIAANVADA SKDEEIVHECAVEKENELATAKHIFECFYKHHEVGIHEH
TyunOBP58	>Cluster-7640.0	No	3e-05	0.55	ALM64971.1	Dendroctonus armandi	MVAANVADASNVEEIVHECAVYKENELATAKLLFECFYKHHDEGIHEH
TyunOBP59	>Cluster-37334.0	Yes	5e-23	0.3462	ALR72497.1	Colaphellus bowringi	MKLTWFVFVLLAVVTKGTSKDNPRLEAWLRSCQNETGASETDFDMIKSRK IPTTKEGVCMVECLFTKLHIIENGKFNQRGFVITFSPIARGNLKKLAALK EVAALCQAQVRAAALSEQCSATRTVLDCFGTNMDKLMVAKKP
TyunOBP60	>i1_LQ_TYUN_c13012/f1p2/1900	Yes	2e-15	0.4699	ANE37545.1	Rhynchophorus ferrugineus	MGHFDYNGKLKTHLLCLAEKLRFQEPDGKLRKDVIRYELNLAFGDVDLTE DLIRACAISHIDPKRQAFRLFKCINRKTDINFLY
TyunOBP61	>Cluster-27834.15277	Yes	4e-31	0.413	QCT83270.1	Sitophilus zeamais	MMRCLFLVAIILVAVRAQLLTQEEKEKMIAVNRACMKETSADQALIQKAV KAEYVDDPKLKNQILCVTQKIGFMDESGNVMKDFTIKHLTDKFKNEKVIT AAVEKCVDKKATASDTAFEFVKCLHSYAPEGFDIMALIA
TyunOBP62	>Cluster-27834.15611	No	7e-34	0.3972	QCT83275.1	Sitophilus zeamais	MTEFLAFKHSANSKMKHLLIFIGVLVGVKALSQNLVDEMKSKIQENGIEC AEKENASEDDLLAMLKNRVPTTHQGKCVLFCVFKKFNVMNEDGSFGDGDV DWMVKVKADDPDVHSKILNIYAVCEAKVGNEADLCDKAAALTTCLYHESQ QDGLDKYLY
TyunOBP63	>i0_LQ_TYUN_c24555/f1p0/402	No	4e-09	0.4375	QCT83276.1	Sitophilus zeamais	MGFQDHDGNLRKYDIMEILDDAHRGDIEKTYNLMRICVRPDSDPKEQAYY AFKCISDTSKIRFL
TyunOBP64	>i2_LQ_TYUN_c24143/f1p0/2327	Yes	1e-28	0.3615	QCT83291.1	Sitophilus zeamais	MCILLTMKTVIFLFSLVMMVVCQFNLPPEDVSKLLQSNAKCQKKSGASQQ EIMGTLRGTFSDSPELKEHLFCIGVKLNLITKDGVIQKDSIHDKMALVIH DEAEVQNLLTKCLIEMDSPANTVYESIKCFSKQNILPK
TyunOBP65	>Cluster-27834.12329	Yes	5e-75	0.9496	XP_019758050.1	Dendroctonus ponderosae	MNNLLKLSIAFAVVSVISCQDFTEEQRKKIIENRQQCIEETKVNPELIEK ADLGDFAEDPALKCFTKCFYQKAGFVNDKGEVQKDVVEAKLPPQADKKKA LEIVDKCAVKGKDPCETVY
TyunOBP66	>i0_LQ_TYUN_c8010/f1p0/484	No	1e-27	0.6351	XP_019758052.1	Dendroctonus armandi	MTSSSKHGRPQTLHFPRRLKWQNADGTINKELVRERITANVEDASKVEDI VNECSVDKENELSTAKHLFGCFFKHHGLAIHEH
TyunOBP67	>Cluster-27834.15953	Yes	4e-110	0.8864	XP_019773433.1	Dendroctonus ponderosae	MFGLGKICLILVVLVFEALALQQNNKCDIPLSAPKRIEEVINTCQDEIKI AILSEALEAFKVNEHKISRAKRSAFNDDEKKIAGCLLQCVYRKLNAVNEY GFPTVEGLASLYTEGVTQKEYILATRQAVTKCLATAQKTHNITAQTVEAS KSCEVAYEVFDCVSLEVAKYCGQTP

## Sheet: TyunCSP
Name	ID	signal peptide	E value	Per Ident	Accession	Scientific	protein sequence
TyunCSP13	>Cluster-27834.10538	Yes	9e-36	0.8356	AGI05160.1	Dendroctonus ponderosae	MWKLVLLSSLLIFMGQAKAAVTETSQYTTKYDNVDINEVVRNERLLKNYV YCLLEKGPCTPDGLELKKNMPDA
TyunCSP14	>i0_LQ_TYUN_c14239/f1p0/670	Yes	5e-50	0.6154	AHE13804.1	Lissorhoptrus oryzophilus	MNFFTAMLLLSIAIAYSAARPDDQYSTKYDNIDVDEILQSDRLLKNYMNC LLDQGRCTPAGQELKDNLSDGLANRCSKCSEKQQKMGKKVLKFLIDQRKE YFDQLEAKYDPDHKYRKRYQDELEQEGIKI
TyunCSP15	>Cluster-27834.10536	Yes	4e-118	0.6679	AKK25148.1	Dendroctonus ponderosae	MVLIISVLIGMALDLADAKPAVKYFSSKYDHIDVEAILNNRRMVNYYSSC LLSQGPCPPEGVEFKRILPEALQTNCGRCTEKQAAVALRAIRRLKKEYPK IWSQLNEKWDPNDVYVKRFESTFGSKSGPGRPSQDSTTAGNRFDLLEPDH PGGNTIDANISQTATTGQGGPDLEHQPDSTTHKITTNPPFSTSTKSASSS TTRPPSVPGLVPFNTFFTNPPIPIRPIVNLNLGGNIGATVSGLFRGLGAI GSRVMDTGAEIAEVVIKSFSRPLAL
TyunCSP16	>Cluster-27834.9523	Yes	6e-56	0.8627	AKK25149.1	Dendroctonus ponderosae	MAIFPKFWIYFGALFASLALVSGQILNGNVYVEKQLLCALDRAPCDNLGR QIKDALPEIIGKNCKSCDNKQLANAKRIARFVQNKYPDVWNDLVRKYGKP TN
TyunCSP17	>Cluster-743.0	Yes	1e-85	0.9919	ALG36159.1	Sclerodermus sp. MQW-2015	MKVAIVVLAVIGCALAQRYTTKYDNIDLDQILRSERLLNNYVNCLLDAGN CTPDGKELKKSLPDALASGCSKCSEKQKEGSEKVIRFLVNERPQVWDKLA KKYDPTGEYKLKFQGQAQTHGIQI
TyunCSP1	>i2_LQ_TYUN_c15573/f1p0/2137	No	4e-44	0.9722	AMP19496.1	Tomicus yunnanensis	MQGKRWIEIPSNRTTYWSLKRKLFSFNNVCLVCVENMPDAIETDCSKCSE KQREGSEIMMRYLIDNKPEYWNPLQEKYDPTGSYKQRYLDTKKADVTIQP VDKGRK
TyunCSP2	>i0_HQ_TYUN_c1030/f3p0/599	Yes	4e-88	1	AMP19497.1	Tomicus yunnanensis	MKFAVVSFLFVVVVGVAYGEEYTSKFDNVDLDQILQSDRLLRNYINCLLE KGKCTPDGAELKKNLPDALENECAKCSPKQRDGAKKVIHFIIENKRSYWD ELAAKYDPEGTYYKKYQAEAKKENINL
TyunCSP4	>i0_HQ_TYUN_c21504/f2p0/516	No	8e-86	0.9398	AMP19499.1	Tomicus yunnanensis	MVIILLRGHETGVTAMNVKRSASTYTTKYDNIDIDQILASNRLLKNYVNC LLDKGSCTQEGKELKTYLPDAIATECSKCSKAQKKIAGKVFQSLLLNHPD DWELLTAKYDPDGNFRQKYLQEDEDYSDLESA
TyunCSP18	>i0_LQ_TYUN_c3165/f1p0/479	Yes	3e-77	0.8843	AXF53965.1	Dendroctonus armandi	MKFCVIVVLALQISICLCQKYTSRFDNINIDEILSNKRVLNNYVRCVLDQ GPCTAEGRELRTHIPEALVTNCAKCTPSQQKFVRKGANFLIKNDPEQWRK IAKKFDPEGKYAAQFHQFLNA
TyunCSP19	>i0_LQ_TYUN_c1211/f1p0/584	Yes	2e-80	0.9213	AXF54075.1	Dendroctonus armandi	MKICILVCSALIGLAVADVPKYTTKYDNVDLDEIIKSDRLMKNYVNCLLE KGKCTPDGAELKRVLPDALHTECSKCSENQKKGSKKIMRHLIDNKPEWWT ELEDKYDKEGTYKKQYREELKKDGIKL
TyunCSP20	>Cluster-32257.1	Yes	3e-62	0.8609	AXF54076.1	Dendroctonus ponderosae	MMMASFQLQIVLLVLLVTLVTFVQNETTDRPAISDEALEKTLSDKRYLQR QLKCAVGEAPCDPVGRRLKSLAPLVLRGSCPQCTEQEKKQIKKVLAYVQV NFPKEWNKMLQTYSG

## Sheet: TyunOR
Name	ID	TMH	E value	Per Ident	Accession	Scientific	protein sequence
TyunOR10	>Cluster-27834.2437	1	3e-23	0.875	AKK25151.1	Dendroctonus ponderosae	MRNLLYVILIGTVFSACAWTGITFVGESVHFIKDPDNENETISEEIPR
TyunOR11	>i3_LQ_TYUN_c18010/f1p0/3072	0	3e-10	0.9655	ALR72533.1	Colaphellus bowringi	MFLTAIDKNPPIMNLNGYANINRKLISSVSICNDSLKTLRRDIAKSIPII IIHVALILR
TyunOR12	>Cluster-163.0	2	2e-09	0.2822	EFA01422.1	Tribolium castaneum	MPSYYALYLIFYMEFQINVLLKCVDLISENLEMNPNADKFDILYQQTVKM NLNFIIKRHQEIIISSNESIELRTSSIFIYTLGGILVLLSAIFQFYAPAF SWIQAASSFLLVAGCMLYMCYHGQTCENLGVNLLRKLEELNWWTWNKDNT RTLQFIIMMAGTPFKFPITSFVTLNFELFKEIVKVAYSVANILNSMRK
TyunOR13	>Cluster-27834.9441	1	1e-35	0.9375	QDD67777.1	Galeruca daurica	MEAAYSCHWYDGSEEAKTFVQIVCQQCQKSLFISGAKFFTISLDLFASVL GATVTYFMVLVQLK
TyunOR14	>Cluster-52595.0	2	6e-06	0.303	XP_015834785.1	Tribolium castaneum	MQNNLTKLQMFQFSSLTTIKNTKRLYLSAMEMKVLINNYFGLNLLGIYAN SAVRLLWFLVISIQMWNPEKFANALLLDWQHLAASIGFGILGMVPACIMT MACSALSSKVEYHLEDCYRLQRKFPYESYEYRELLALTTYISENRLVITA LDFFVIKPSVLLGIIGSSTTY
TyunOR15	>Cluster-27834.13045	5	0	0.6974	XP_019754377.1	Dendroctonus ponderosae	MRLLPKCEHLKFVMICSAPFGCCSWGFYFPNNKAQRKAYSVYGRLSLGYY ITYILTTFVQLGVMLKSGNYEIDDLCGNMCVTLINTVTVFRQLVMHFNSN FKRIIQKVIDVETQIYSQGDEETCALYNKYVGGINQSLKLYFYLIASLLV VFCIRPLFDDPVEQRVGDEVKLLRPLPQSSWFPTDTEENYAIVYVWSSLN SLISASFVTCSDLIMFALLTHPIGRLKILEDILANFDEYKKKFAARNNMA NDDKAAYWTFVAIVKQHNEIITFVDDLNGAMSSVMLCDFLQSSLQVACIM TPALANEISVVLILYVTAFIGSMFLRLILYYYYGNELLLTSQKLASSIWQ SNWYEQSRPVKIMMFTVIARAQKPLKFVLGPFGVMSLQAFIS…
TyunOR16	>Cluster-27834.15041	6	4e-131	0.8125	XP_019754447.1	Dendroctonus ponderosae	MGLMNIPELFLKLWGLWPATTIKAPFKEKIYLAYRAAIIGWYSGFNCIYL IGTIRLIVNQEPFERISKCLSVFVSIALLLWKGLIYFRNNMAQMCIKVKE AESIISNSLDPKVKSAYKRTEASNKYLNVYIICSTVSTLLAYTGVSCIEV HNIGPDYWKMDNMSFMHEIYLPIDKMKWRWWIIVANIVTGCESVVVNIAV QSTFCTLVMYGSLRLKLLQIGLEKFHNQHCNETTMKRFVIEHLDSIRFID DLNALTKTILFMTFLLNSIKVASVLFPLIAVKSLSALAFPAIFSFMLVAE VFYLGWTCNEVKEQSLKISMAAYKIRWYNESKEVKVLLQLMIMRAQRPLT MQMGPFGPMITDTILTTLKAAYSYATLMLNARD
TyunOR17	>Cluster-34814.1	6	0	0.8486	XP_019755108.1	Dendroctonus ponderosae	MYNSPTTPLTHGMIESNYQLPNQNIYYDDAMQFYRTGNSNGITKVAPAPP PKYTNGEHMEIMEAVDDSGVMKSVILDSLKPIFVTMRLLGILPVHRSGSI FCVSAKWIVYSLLLLSAVTGFIGYLKYYNINVTRTAEGRFEEAVIDYLFT VYLVPIFINILSLYEAKKQANVLTQMVSFERMYSKMFKKQLGLDLGSKPL VMTILILILGCGVMIVTHFSMANFIIYQVVPYCYINVITFIIGGAWYIYC DIIGNVATCLAEEFQFALRNIEYSNRVCDYRSLWMILSKIIRNIGNSFGY TLTFLCLYLFFVITLTVYGLLSQIQEGMGIKDVGLTITGVSAIVLLYFIC DEAHYASACVRTYFQKKILL
TyunOR18	>Cluster-34814.2	1	3e-34	0.9531	XP_019755111.1	Dendroctonus ponderosae	MNEGAQQEISMFLRATEMNPTDMCLCGFFDVNRNLFKSLLATMVTYLVVL LQFQISIPSSGDEMLNNTTITPTISTPT
TyunOR19	>Cluster-32843.0	8	6e-176	0.8056	XP_019755672.1	Dendroctonus ponderosae	MYAVTKTKPFYSALILLNLFLWYPLRNGNSYMKIFVSGSVLLRTISFLSS LGTLIHLVLAKKNGTNIDISEDIGDLTGFVGCMSVSLNFLIFHRNWSTFF NNLLNFGKFGQPPEYEAVVKRGNLISLACIIYTFPGMLWYCLLSYKQLPQ CKEMNIKMGLSEACGMINPTWLPFNEINKSLFKLTYIIQAIGIFVYLPST LVISTMPLEAVEIIAARIKHLKGLFKNALQSEDPKICLRQLHYCISYHQD IIKISQQLSGLVRSTMGSLFLTAALVIGSLGSQILKASTPKAISFIMGYM LTVFIGCHAGQRLIDESLGLANYVYDSRWYEMKPKVRKDIVFVLARCQKP ITLAAPPSMGSAGYFLFFILIKTSYSYLTLLNEME
TyunOR20	>i2_LQ_TYUN_c23594/f1p0/2784	3	9e-100	0.929	XP_019756949.1	Dendroctonus ponderosae	MPTHNYYPFDASKPIVFWIAFICEALLTCNICILFSMVTAIILGLLMQIT AQIKHCCDKFEHINFKGDIKNAMEEFLECVRHHRAILEYAERVFTVFAPV MSAYLVVTSFATALIGYQIVETDNTQDRFRYALLLLAWGCLFFMICLYAQ ILQDEVFTIHLQYV
TyunOR21	>Cluster-35558.0	6	1e-177	0.615	XP_019759347.1	Dendroctonus ponderosae	MMEERLRLIQLFKTAMILSGTWRPKMSNNILYQTLYNLYSIILQGLMSLL CFGSLGNIPEAMSNGDYPGVIDNIWFFLLTTLILIKMLMCQRRSFTDLIL KGIDEENRVYKEEPSSLQDIFTRNYKGTKRFILMAVVFASSSGFLICCCN VITYIQYTQQNGTESKPVITPHVKYPFNIDKYFLETLIISISSIIGGVVC CLITQVYFMVLTSFVISHLKVINELAREFHSYVENDYNEKAVLSVFRNIH TKHLYIINFVEELNVGVRHLILVECMVNSVIIAFVIVQILFVASSLTMLM FYFAALGTVLSQIFIISWVANEIEIHSLLLSDALFESRWYEQTQKVKRII LIIMMRSRKPLRIMIGPFYPLTIHTAFNSLRAAYSYVTLIFA…
TyunOR22	>Cluster-67551.0	6	2e-112	0.8449	XP_019760833.1	Dendroctonus ponderosae	MAFSLVVMMLQNRRTYLFGPNLQLLKYFGILPNMDFETNRLRGSKFSLFY AILLLTLILLMEIYIWVHKFYMDYSKESYLPVIVRVLCEMAGFTMFVCVV TWSFTKQKLWEKLFQEIAFVYNQQIVKDTHERKKTLLRKANLYFVVITFL ILVLYCMDIIFFRIEYQSINFILSYVYFYYNFLLSNVIGHIASEISTQYK YMKNAVAASEYTNLDECRKILVETKHLYTEMHKVIETFNTLFGYVLLLMA VQCSLQVLDFGVVLVEMVLPNLKFEYDAFVIYMGFILLDLIWFSVTQSRC EMAKDESLKLLSVCYNILDNSRSTADLHQELKVLIKQIKNRPVRFTAADF FEIKRSTTFTIVGATATYFIVYVELRSNNGTTWNNATL
TyunOR23	>i2_LQ_TYUN_c34626/f1p0/2408	6	0	0.941	XP_019760873.1	Dendroctonus ponderosae	MNGNRAFRQLDLKDLEDLYGEQLDIKSMSKIRGSPRARDIAKRFALDEND GRNIDEHDMFYRDHKLLLILFKWMGVMPVERGEIGKITFSWTSKPMLYAY GFYVITTIVVLLVGYERVDILLNKSRKFDEYIYAIIFIVFLVPHFFVPFV GWSVAYQVCDYKNSWGRFQLNYYKITGRDLEFPYLSTLIGTISLGCLFLA VSFLLSLSTLLDGFALYHTIGYLHIVTMINMNCALWYINCRAIGNASTGV AESFKKDIQSYCVAYIIRHYRVLWLELSEILQKLGNAYARTYSSYCLLMM TNIIISVYGFTSEVVDHGVKFTFKEMGLLVDAIYCFTLLYIFCDCSHQAS AKLLKEYNGL
TyunOR24	>i2_LQ_TYUN_c10811/f1p0/2727	4	2e-79	0.8169	XP_019762033.1	Dendroctonus ponderosae	MFCFFFQIYNICSFLEGEHIRLGIGGFYPNRIKRNFLVNLITLFAYLITI AQMAAVINFVLSISDIAAISEVFLFSMTQVGFINKLVNFHRNSRRVGMLD QLISQEIFTTVTITEKNFMKKSFQRCQRVLNLFLLSCVGVTLLYGVVPAV NGIMSGTKMYPFPGKFPFNPDDYFVVIYAAEVATVAVSAWNNGGA
TyunOR25	>Cluster-27834.8175	5	9e-177	0.623	XP_019762398.1	Dendroctonus ponderosae	MLYPIRKGLPFYHNLLVLAYTGYYPLNPTYNKKRFLYVLFCWMFMWTGAL WNLTIFLFMSIKNKTGYGITEAMGYLVGNSSFALICLFFALKHEEWSDLM GSLSDFRKYGKPPTFDKATKNSNKVGLLLLGACCFGATGYAGLQVLWEEE CQKKILGRNSCGMLHSTWFPDSYANNKLVKRIIILYQLLACLSVASFAMI VPLILQATDCIMSRADHLKTMVSKLGRTADSELQLQQFLALVDYHSDIIR LCSKLNQLAKYTTGHVGMTVVTVAACFGHHSIQAKSFQSLTYQTSYITSM CFLCHAGQRMQDQMRSIGEVLYSSNWYHCSIKIQKMIPFVILRCQRSISL DAFPSGQLDYVLLFMVLKTTYSYINLLTQTI
TyunOR26	>i2_LQ_TYUN_c12089/f1p0/2453	2	6e-31	0.5909	XP_019762538.1	Dendroctonus ponderosae	MICCSIIGIFPSQFMFQENKNLQKVYAMYSWLMLVYYILFIISEYVELVI LLCSNESDMLDISKNICVTIIYTISLTKQIIMRLNISFNAIIKQIIDTEK SASPIDDNEVSIVLIILAALIQK
TyunOR27	>Cluster-27834.19189	10	4e-128	0.5397	XP_019762725.1	Dendroctonus ponderosae	MEVLPKAKHLAFVATICMLGGLYPAQLLLGNKFVQNVYKMYINFLKLLLL LCLMSSYTQLYILLSAEKLEFEEILQNISISLLFVMLTLRQVLIRISPDV PSRLTEIGNAELRWKEQEDFQVLKIFETETKLFKTHFLIYFVVLIVAPVE YILLTIYYQGTSFGNEMDIKRPYLMSLWFPFDQQVYYWETFCISSFIVGM MVVSQMTTDVLFFCFIRHPVVQLQILHHYFKHFEYYSKQLELELGKLDEV TAHILWLKKCIKMHWDIIDFVHTVNKNFSSMMFMDYVQSSFRITTLVCVA GKINATGLIFVIYIMSFLSITFIREYYMYDSGSDIIFLSTELGYLAFETN WYEKSHRFKLMLQFFILRTQKPLKLLIGSFADLSLAALVSVQ…
TyunOR28	>Cluster-27834.19188	2	3e-102	0.7411	XP_019762728.1	Dendroctonus ponderosae	MIFLLFLLVVFQVSVDFLFFYFIRSPVIQLEILHYFFKHFTEYSKLCIDE GNSENLNIMMRKCIEMHRDVIKFVDIFNENFSSIMVLDFVQSSFRIASIV GVIRMTESVTVASFVFTLIFLWITLLREYYIYYSGNEIMFLSSQLVFSVY ETDWHKENRHFQFMVQMFMVRSGKPLQIKIGPFGNLGMPALLSIIRASFS YLSLATGIQQSQATI
TyunOR29	>i2_LQ_TYUN_c3816/f1p0/2690	0	4e-05	0.8	XP_019764582.1	Dendroctonus ponderosae	MLAFFATLLCQLGMYCWFGNEIILHVSFLLYTQSAYHRQIKICLLIDYFR VPQFEKHVMNPTGSIPLLKSRKCY
TyunOR30	>Cluster-48610.0	3	7e-149	0.9676	XP_019764596.1	Dendroctonus ponderosae	MLNCLCSLWYINCTAKGRVAGWIAEKLQEALQTKGSSKKLADYRELWVDL SHMMQQLGTAYSGMYALYCLLVLLTTIVATYGCLTEILDHGLSFKEAGLF LIAFYCVTLLCIICNEAHAASRKMGPDFRERLLNVNLSAVDQPTVEEVHM FLTAIDKNPPIMNLNGYANINRKLISSTATSAATYLVMLMQFRLSLMRNA AVAARKASQNSTMHG
TyunOR31	>Cluster-28560.0	1	2e-19	0.8261	XP_019764757.1	Dendroctonus ponderosae	MSHIHFMIARAQKPLLITIGAFGPMTTASALMVFKAAYSYVSIMNE
TyunOR32	>i1_LQ_TYUN_c2392/f1p0/1487	1	1e-27	0.7692	XP_019765901.1	Dendroctonus ponderosae	MGLFKKAEQNTFFSFNILVLKACGLWPDLINYEYDRIRLVKDCLLIWSLM PCAIPIMADFIMQLYGKRKRGVTSLDLQ
TyunOR33	>Cluster-25712.0	2	9e-107	0.6332	XP_019766006.1	Dendroctonus ponderosae	MMMFPNSKFLSVAMKSASVLGIFPCQFLFRNHSLLQYCYYIYSKITFGTF AILLLTTYMQLLIILFCAEKIDVVELSKNLIITPLFTITMIRQRVIQKCG FRKLIGQILDHEENIIDAEDQQVVIIENHIAKDLNRHIKVYLGMMLVTEL SYIIRPLLDPASEILMDNSTVLVKNLPLSIWVPFNRQKHFTAAYVCHIIY TVFASSYDTFGEFVLITVLVYPTTQLKVLSHVLINLEHYQRKLRLTYKFL TEELAAAAVLHQSIQLHKNII
TyunOR34	>Cluster-14690.0	1	1e-17	0.95	XP_019766920.1	Dendroctonus ponderosae	MIARAQKPLLMTIGAFGPMTTASALMVFKAAYSYVSIMKE
TyunOR35	>i2_LQ_TYUN_c26532/f1p0/2382	7	0	0.9564	XP_019768125.1	Dendroctonus ponderosae	MMNKFKVAGLVADLMPNIRLIQASGHFMFNYYADDSGSLHILRLGYCCMH LFFVLVQYGCIFGNLVKEKDNVTHLAANTITILFFTHCLTKFIYFAARSK LFYRTLGIWNQANSHPIFVESSNRYHALALNKMRNLLYVILIGTVFSACA WTGITFVGESVHFIKDPDNENETISEEIPRLLIKSWYPFNAMSGMTYYVA LVFQIYYVFFSLLQANLLDNLFCSWLIFACEQLQHLKEIMKPLMELSATL DTFVPKSADLFKSPGSATSQDNLIENDFNAKNDSLDLKGVYSTRQELGSL NFRSGALQTFGQGGGGVGPNGLTKKQELMVRSAIKYWVERHKHVVRLVTA IGDAYGVALLLHMLTATVMLTLLAYEATKIDGLNTYAATTLG…
TyunOR36	>Cluster-27834.19783	6	3e-170	0.5919	XP_019770928.1	Dendroctonus ponderosae	MTLLDFIAFPRKILLVTGSWPQHQSSWPYLSRRVVTLSSIALLMLALGYN ATLYINNFVKLSESLFIFISVVNTLLKGIFLATNGRVLLRLVDITDTPSF TRSEFLYQSIAVNFMKMVRIVSFSYWIAVCGCVLSRSLFPVLESVPLPME FPYFNKGYYHYPFYAFQVFSVSIVAYNNMALDLLSVGVISITIVQLKILN NKLRDTKKNVQLLPNYSENNVEMLTVEYLKECCIHYSDIEEYIKCLLEFF SSIFFIQLGTSLVAICNSGMVALSVKATSVEGVALIFYLSTMFTELGLYC WFGNFVYVESLEVITSCYFSHWEERGPAVRKTLFMLMERSKRPLTINALN FFRLSFDTFVSILKWSYSYFALLNNSMKD
TyunOR37	>Cluster-27834.19652	7	3e-49	0.2935	XP_019771464.1	Dendroctonus ponderosae	MKNDFFGICIPLAKWTYIIPDVTTQNNKKSLRVRMCAVLAYFLVIFCHVT ELIKFFQIINAEVFIFDELIRNYTVTSFHFTTIFKMLFVKGQTSGRAFKK IMEFEENIYKGLNKEVLQIYKNCIIPIQNVKKYYLTGMVLVVLFYVSAPV FREPMYLQKENETILIRQLPLSSWCPVEEYYWYAFVWTGITGSYLTAYFV TTDLICYSFIAFGVCQLEVLQHFIRNFKRYCEQNMKVEGRSKAESSRVLQ KKLIIMHQDIIIYVDMINGSLKYLMFLDFLPGSIQLAGLLFQLMKNLNFI QCILLGEFVCSLIARVYIYANSAHSLNHLSQQLAFDWFQIDWTELPQDVK MNLLFCIMRSQKSLRITVGDLSVITMETFLAILKGTYSYLML…
TyunOR38	>i6_LQ_TYUN_c916/f1p10/6298	2	1e-11	0.8947	XP_023027672.1	Leptinotarsa decemlineata	MMVAVVTETSLVKPGQGQTFNNFTTILRLVTAIGDAYGVALLLHMLTATV MLTLLAYEATKVSSNGALLLPQDRTRNFSDRRTEYVCRHNVGLSALLTCA GVPFLYFRQSTH
TyunOR39	>Cluster-29226.0	4	5e-76	0.4572	XP_030746038.1	Sitophilus oryzae	MLLVSGLWPLDIPNVSKFQLILYKVYYVINHAIYCTVPFAFAGTLFYNIN VNGPQVMESFSRMTFVILILFKLTIIRSKEMKDIISLVTAEEMQITHSND YTIKKIYRFHVKYCTKMVFAIVVFLYAAGFINLISGCYDIHQWNLATNRT TVKPHIVQLWLPFDTDQHFSLAIAYETCHIFQTLAINGSIVALLNSVMVF LRANLKVLQYQIKSFDRDSKGVRSRQAAEVNLKQMLIRHQLIIDWVNDLN GSFKNILLLDYSVLSLQLATTLIQIIQLVRIPFNATFFLHSLLQFFGLAW NANEILLESSNGMLEALYESDWYEWDGKLRLPIYMMMVRCRRPLVMRIGP LGTLDLNAAVSRVKLAYTCLSVL
TyunOR40	>Cluster-27834.3544	7	1e-82	0.3864	XP_030755395.1	Sitophilus oryzae	MSRLKQVYFDMNLFFQKNCTIFLYTGFWRHDNKFKFKMIYNIYTFLCFSV LILFLLPQLIYIFVNSGDIDKVTATMYVFCTFSINLVKSLSIYLNMENIK KLLANFRENQLLQVKFPGHLITARKVQKLSDFLFFYGSFLGFGTLIFWIL KSKFQENDSLPTNSWYPYDSMRSPYFEMTKLFQHIASAFNIIHALNVDSF TINFMMQVSLQCEFLKLTLENLSKFRIYDGHFLYIDEKAIVDQHVYENEI LENLKLCIDHYTEIKRIAHMLERIYRISVAVLFWGGAFIFCAIFYQLLEV QMGYTEVFYLLFFLFSMLTEQFIFCWFGNEITSKSQELYYAIYNIPSWTD RNRQFRQIMMFFMMSLKKPIVIYVGYIIPLSTKVFVSVLQTS…
TyunOR41	>Cluster-27834.8154	3	2e-25	0.3284	XP_030759997.1	Sitophilus oryzae	MVLFLHSCAFNYSSIALFNTLMIYVIIKLKILQHLFGNFNKWPRKCYTDD SKLNDLLAIANLKQLIRQHQEIICFVQDLDRNIKFGVLIEYTMTSLMLAS ILIQVLNGNKVASFTFYGLILTYQLFLLSWNAADIKTQSGNLCSAIYATD WYVYGPGVKQIIYFIMMRCSRELSLNIGPFENNDLSAATARLKLAYSYVS VMGSTNT
TyunOR42	>i3_LQ_TYUN_c21549/f1p0/3614	2	2e-22	0.375	XP_030767718.1	Sitophilus oryzae	MKIEGGSKAESARVLQKKLIIMHQDIIIYVKMINGSLKDLMLLDFLPGSL QLAGLIFQLMKNLSFIQCILLGEFVCSLIARVYIYANSAHSLNQLSQELA FDWFQIDWTELPKDVKMNLQFCIMRSQKSLRITVGDLSIITMETFLAILK GTYSYLMLLMTI
TyunOR43	>i3_LQ_TYUN_c22691/f1p0/3584	0	1	0.4222	XP_035447756.1	Spodoptera frugiperda	MYTNSSHNLHQLSQQLVVDWFGIDWIGLPKDLKMNLYICMMCSQKSLCIT IGNLSVITTDTFIAVS
TyunOR44	>Cluster-62307.0	6	3e-115	0.4151	XP_030755055.1	Sitophilus oryzae	MSDISDYFTIHYKISEMFLMIPPKRLIPKTIYWVVAIPHFFLICGAAFLE FAKLFVGGSGEFSANILNLGIAALHLMATNRVSRWPFTKQKCDVILERVR KINTDFSLFDYQSHRSGLIANANQSTNAVVQYRAKKLLETKRYCLQIYLT FILNVALNISVSYTFNYFMSPTYEKWNPDLNKTSVYRDYPYPLWYPFDTS LSDGYYLLGFIYQPYAFFCLMCAFFCVEDLCVGTIIYLTTHVNIVGFAFN CVDKNIDPMLDHNEVTKLKTKRIIKLMKELKEIYNCAKMLNDQFSGQLLI QDLLMSTVMCCCVYRVTSAISNTEIGYLSTMVIVVAMEMFTVSWVNQRFT LEVFDLQYRIYEMEWLDYPPKLRKLLLFLMCRVQKPFYFTMG…

## Sheet: TyunGR
Name	ID	TMH	E value	Per Ident	Accession	Scientific	protein sequence
TyunGR9	>i2_LQ_TYUN_c35485/f1p0/2836	2	3e-34	0.5676	AKC58582.1	Anomala corpulenta	MAPQRPSKRERDDNRLTRLMALIFFCFLICFLPLMLANVVDDKVSIPELH VFSSILTWASSVINPFIYAATNKQYRSAYKKLLSIVRSSYASGPDSMHSK QDKLHSVSYKHKGSSSAIV
TyunGR10	>i3_LQ_TYUN_c18010/f1p0/3072	0	3e-10	0.9655	ALR72533.1	Colaphellus bowringi	MFLTAIDKNPPIMNLNGYANINRKLISSVSICNDSLKTLRRDIAKSIPII IIHVALILR
TyunGR11	>i2_LQ_TYUN_c2881/f1p0/2347	0	0.87	0.3902	APC94248.1	Pyrrhalta maculicollis	MACNSVLKCAKNIQKTCLVLHEQMENRELREEFLRLAYYVQGR
TyunGR12	>Cluster-27834.3841	4	9e-36	0.3865	AUF73065.1	Anoplophora chinensis	MDTCTFATKTTIFVAAFQKPWSISLCMAVYYILKSTSKYILVFVIIHLYL RFKKINEAIGAINLDCPWDAISIAKFSKSIRKDSPWKLNQLCRFHFKLSH LSKEVNELVSVYFLYAFAVSSGSLLFFSYYLYHNIRAMYLQISDLSLTDV MLVLFGIVSLFNEMADCFVITKTCTLLCNAANETPRHLHEVRNRIQSREW DEQIAANSLQFLHQKVVFTAKGYFDISFSVMGSISSTVLTYLVLFIQQDQ ELLTQ
TyunGR13	>Cluster-27834.15300	7	1e-141	0.5333	AVN97871.1	Anoplophora chinensis	MVEVLQPIIQKNWVKRSLTATCLISYLIVITYIGLWPIWFTTLAIQVKCF QEIITIAYDKKRLPDIPLFRTLNWYFLFVANYFIGGETFSQYLDVFATKY HLLDKLFRYHRFLSFCFYIIAIIWFLNLLRRKVIRQQFSLLAWVHFLCII IVLQSYMIIQNLFEGLIWVVVPVTLVFVNDIFAYIFGRVYGKTPLIKVSP KKTLEGFLGGGVGALVVGFLIAWGLCFIDHMVCPTKFIVFEEDSIKMTTQ CSRSHIFSPTSISFGLFSLNYYPFLFHNFILTLFASIIAPFGGFCASGFK RAFKMKDFGDSIPGHGGVMDRFDCQYLMATFVNVYIISFVHNYSVERIFA RFLSLDEENQMEFYNLLSYNLQKQGILEST
TyunGR14	>i2_LQ_TYUN_c6727/f1p0/3021	0	1e-118	0.5714	EFA07621.2	Tribolium castaneum	MAALLYHAHYHVSATDIECQWNTPRSKPSEENIVKLKNVFPTKKEYRASQ RNLSQEEISNFRSNLGASNVVGFAWLLRPEPTQEATLFIPNIEEILQNSE YIQSSNKAEFIRIKCSLTLEQIKYIETITHGQHANANWYMARKHRLTASK FGIILAACNRNKFPPSLFKNLTEGYNLKRISAIQWGKDNEVTALQEFKTF TKLEVQSSGLWLDSSGFLGASPDGLIHNDCVLEIKCPFKYRSVSSLKDAI KDKSYFYWYDEDNMVINTNHNYYHQVQGQMYLTGRSMCYFVVWTVQCLDVFIVNKDPEWIGNMDIIKTFYVTKYLPYISK
TyunGR15	>i1_LQ_TYUN_c5843/f1p0/1975	2	6e-06	0.303	XP_015834785.1	Tribolium castaneum	MQNNLTKLQMFQFSSLTTIKNTKRLYLSAMEMKVLINNYFGLNLLGIYAN SAVRLLWFLVISIQMWNPEKFANALLLDWQHLAASIGFGILGMVPACIMT MACSALSSKVEYHLEDCYRLQRKFPYESYEYRELLALTTYISENRLVITA LDFFVIKPSVLLGIIGSSTTY
TyunGR16	>Cluster-14796.0	1	1e-11	0.4157	XP_015836319.1	Tribolium castaneum	MTCHALRLLFLIEPCHESHKQAIKLRQTIAKLAATDLPKVVYKQVKLLLL QVSENNVEFNAAGYVFINRTLIPTIGSAVFTYLAILFQYKNNT
TyunGR17	>Cluster-34814.1	6	0	0.8486	XP_019755108.1	Dendroctonus ponderosae	MYNSPTTPLTHGMIESNYQLPNQNIYYDDAMQFYRTGNSNGITKVAPAPP PKYTNGEHMEIMEAVDDSGVMKSVILDSLKPIFVTMRLLGILPVHRSGSI FCVSAKWIVYSLLLLSAVTGFIGYLKYYNINVTRTAEGRFEEAVIDYLFT VYLVPIFINILSLYEAKKQANVLTQMVSFERMYSKMFKKQLGLDLGSKPL VMTILILILGCGVMIVTHFSMANFIIYQVVPYCYINVITFIIGGAWYIYC DIIGNVATCLAEEFQFALRNIEYSNRVCDYRSLWMILSKIIRNIGNSFGY TLTFLCLYLFFVITLTVYGLLSQIQEGMGIKDVGLTITGVSAIVLLYFIC DEAHYASACVRTYFQKKILL
TyunGR18	>Cluster-34814.2	1	3e-34	0.9531	XP_019755111.1	Dendroctonus ponderosae	MNEGAQQEISMFLRATEMNPTDMCLCGFFDVNRNLFKSLLATMVTYLVVL LQFQISIPSSGDEMLNNTTITPTISTPT
TyunGR19	>i4_LQ_TYUN_c8498/f1p0/4843	2	4e-99	0.9236	XP_019756417.1	Dendroctonus ponderosae	MRVLRKIRSDTSLTIEENNVNNIQVYNRPHLFYENIRFALILSQCFGIMP LHNIRKSAQEVKFSFLSFRFLYALVHFGCVFATGIASIVKLAIHGFMIDE TSIVSFYIFNSFASIHFMYLATRWQSILKEYSYVELAMKNYASNRNVKRI NICTATFLCSLD
TyunGR20	>Cluster-11150.0	2	2e-35	0.4534	XP_019760210.1	Dendroctonus ponderosae	MRIDNIEIWRATREDYAKLLNLCETINNKFSWLIITSYFQNIQYLLISIF SAVVHNSKSATSPDFAKEIQLYRISSMIVRIILVSFIGGSLNNENENLID LLTSVPSNIYNKEVERFLNHVASREMSLTGGNYFKITRSLILRIANALVT YELVIIQFVQNFKQIE
TyunGR21	>i3_LQ_TYUN_c9586/f1p0/3292	2	1e-34	0.7451	XP_019760212.1	Dendroctonus ponderosae	MFLLKHNRIKPSKNSLFLAPPLKCRAKREKSILSSFRLFMLISQLLGMLP QENFSKSPHELQFKWLSWRVFYSLLIISALLLAVTCCFLHWVLHGSTIAG VGRLPAENAQL
TyunGR22	>Cluster-67551.0	6	2e-112	0.8449	XP_019760833.1	Dendroctonus ponderosae	MAFSLVVMMLQNRRTYLFGPNLQLLKYFGILPNMDFETNRLRGSKFSLFY AILLLTLILLMEIYIWVHKFYMDYSKESYLPVIVRVLCEMAGFTMFVCVV TWSFTKQKLWEKLFQEIAFVYNQQIVKDTHERKKTLLRKANLYFVVITFL ILVLYCMDIIFFRIEYQSINFILSYVYFYYNFLLSNVIGHIASEISTQYK YMKNAVAASEYTNLDECRKILVETKHLYTEMHKVIETFNTLFGYVLLLMA VQCSLQVLDFGVVLVEMVLPNLKFEYDAFVIYMGFILLDLIWFSVTQSRC EMAKDESLKLLSVCYNILDNSRSTADLHQELKVLIKQIKNRPVRFTAADF FEIKRSTTFTIVGATATYFIVYVELRSNNGTTWNNATL
TyunGR23	>i2_LQ_TYUN_c34626/f1p0/2408	6	0	0.941	XP_019760873.1	Dendroctonus ponderosae	MNGNRAFRQLDLKDLEDLYGEQLDIKSMSKIRGSPRARDIAKRFALDEND GRNIDEHDMFYRDHKLLLILFKWMGVMPVERGEIGKITFSWTSKPMLYAY GFYVITTIVVLLVGYERVDILLNKSRKFDEYIYAIIFIVFLVPHFFVPFV GWSVAYQVCDYKNSWGRFQLNYYKITGRDLEFPYLSTLIGTISLGCLFLA VSFLLSLSTLLDGFALYHTIGYLHIVTMINMNCALWYINCRAIGNASTGV AESFKKDIQSYCVAYIIRHYRVLWLELSEILQKLGNAYARTYSSYCLLMM TNIIISVYGFTSEVVDHGVKFTFKEMGLLVDAIYCFTLLYIFCDCSHQAS AKLLKEYNGL
TyunGR24	>Cluster-58750.0	8	0	0.8719	XP_019763584.1	Dendroctonus ponderosae	MTSTDCEMTISKCLKKLLLLGQIFGFFPVQDISKLNQRFAYRSFKMLYSL FSICGSLLLCIMQLNKARKQSFGIDQIDYVAKYVSSAYVAIAFIGLARQW PQLMEEWKSVEEKMHRYGFPRKLNKQIAILITFFMAAFLVEYVLHQASRI VRVMECQSDGDRAIKFFFGNLTLSHVFQYIPYNIPTSLVFQYWVYQMEFG FTYTDIFVTVISMCLARRMRQVTQRIKAACNKEIVDEQVWKNIRKDYTRL QSLIELVNDKISNIILVSFLPNIFTILTQVYSTLKPKHNNIEAIYFYFSL VFLISRTVTVCICGAMVNEESRKPLNILNSVPHTIYNDEIEIFISQISNF EIAMNGKHFFNIKRHVILELAGAIVTYELVLIQFNQESLNSW…
TyunGR25	>Cluster-48610.0	3	6e-149	0.9676	XP_019764596.1	Dendroctonus ponderosae	MLNCLCSLWYINCTAKGRVAGWIAEKLQEALQTKGSSKKLADYRELWVDL SHMMQQLGTAYSGMYALYCLLVLLTTIVATYGCLTEILDHGLSFKEAGLF LIAFYCVTLLCIICNEAHAASRKMGPDFRERLLNVNLSAVDQPTVEEVHM FLTAIDKNPPIMNLNGYANINRKLISSTATSAATYLVMLMQFRLSLMRNA AVAARKASQNSTMHG
TyunGR26	>Cluster-8782.0	2	9e-05	0.3111	XP_028142381.1	Diabrotica virgifera	MFIDCGILLVFVVIVILQADSLQALSSKLPKAIALLRRQTKDEQIKDELC FFGKYSRELAPQITAWCFKVNKHLLTSCISAFSTYLVVIIQFSVVPPDIK NSSFSIEKNSTK
TyunGR27	>i2_LQ_TYUN_c14493/f1p0/2392	2	1e-23	0.3681	XP_030761258.1	Sitophilus oryzae	MEEVREHFIKLADLCFQIDRCISPLVLCSFANKLYTIIYQLLGILSGNTY GIEYSTELLSRLYYAFSFWYILIRFGGVIIFGAQIHEKNQDIAMKLFEAP SNIYNIQIHRFITHLLVCVPVLTGGKVFQLKEMPAMKIYSSIIYMN

## Sheet: TyunIR
Name	ID	TMH	E value	Per Ident	Accession	Scientific	protein sequence
TyunIR4	>i2_LQ_TYUN_c20187/f1p0/2667	1	0	0.9185	AGI05169.1	Dendroctonus ponderosae	MLATFTANLAAFLTVERMQAPVQSLEQLARQSRINYTVVQDSETHMYFIN MKFAEDTLYRMWKELTLNASTDDTRYRVWDYPIREQYGHILLAINDSNPV ANASEGFRITNEHLDADFAFIHDSSEIRYEISKNCNLTEVGEVFAEKPYA VAVQQGSHLQDDLSKVILDLQKDRFFEQLQAKYWNDSAKGDCPTTDDNEG ITLESLGGVFIATLFGLALAMITLAGEVLYYRRKGQTMKSKKPKSISKNL PLNIAGIKRSKADDGPASLAKFNMNKTITIGNTFKPVNRKENLTKEMETV HISHISLYPRARNKIPRVE
TyunIR5	>Cluster-27834.11487	3	0	0.8934	AUF73076.1	Anoplophora chinensis	MKNAQARVYLMYANKNDAKVIFKDAATLNMTDAGYAWIVTEQALEADNVP EGILGLKLVNATNERAHIRDSIYVLASALRDMNQSKEITAAPKDCDNSGA TWETGRQLFNFIKKQVLINGETGKVAFDDQGDRINAEYNIVNIQRKRKKV VVGRHFYNKETDKMHLGVDEKIIVWPGRQSVKPEGFMIPTHLKVLTIEEK PFVYVRKLEGPGTCDNDEIPCPHFNETHDFTAKYCCKGYCMDLLKELSKK INFTYSLALSPDGQFGSYALWNTSIKKEWNGLIGELVSERADMIVAPLTI SPERAEFIEFSKPFKYQGITILEKKPSRSSTLVSFLQPFSNTLWILVMVS VHVVALVLYLLDRFSPFGRFKLANTDGTEEDALNLSSAIWFA…
TyunIR6	>i2_LQ_TYUN_c23520/f1p1/2797	3	0	0.5434	AUF73077.1	Anoplophora chinensis	MQILFFANFIALCLCFLNFGCISSTKQRITVDIAIFLDEDEYAPETASAI KSALRIIKEKTKYQIKEHVIKLNKDSTFEAGQLVCDLIRKGVSAIFGPES PENNEIIQSVASSLQIPYFQNSWNSERQQLSASVFNLHPSSDALSHALAA VIRDNDWKKYTVMYANDDGLLRLRETLKQRKPNDVSITFMHLGPGPDYRS VLKQIKKSAHSRFILDCTAERILDVFRQAKEVGLLRDYYSYILTDLDAHC LDWSEFNEDPSNISTIRIVDHESGVAKYVGKLWKLDSKRIKTRTALMYDA LNVFFTAFRDLSQKEEPVIKPLDCNGFEVTEYGQKMYEVIKKPLKHNKPL LPGYLTGTIMFDQRGQRKNFNLQIVERSKPVDGTFRLTGNWN…
TyunIR7	>Cluster-27834.12025	3	0	0.4719	AUF73078.1	Anoplophora chinensis	MDVGGVLWVFCFVLLFCLGFSKDRINVGLVTFDTDENGNVNWNILNDEID NGFELETHNIITSDNDCLRAADSLCTAGIQDNGMAAVIGTESKEVSSTLQ SVANYLAVPYINIGWTSRDDKTFETTFHIHPEASLLSQAYGALVESLNWA QFVIVYENDESLIRLQDVMKIQKYNTHVSKNSLTLKKLPEDGDIRSIFKE IRKAGIYNMVIDCSADKITDVLLKAKEVQLLDDFNTNIFLTSLDAHNLDY MTLGTVANITTVRLFNPDKVNLKEIDKYYSKSALSELTVKAALMLDAMLL LGKSFKAIKSTHADGEIVYEPLFCNASEKYNDKYGLVSALQETVLNGITG EINLRNGKRETFELEAMELFETRKVVASWSSVEPQKVVLTRN…
TyunIR8	>Cluster-27834.2415	3	3e-106	0.3866	AUF73085.1	Anoplophora chinensis	MDKLPHVGLFLCFVLLSSCDSDARKDDTVLLIEDFVNFYNYSKKIYSHVC WKKELQLQLPKIALYAKYNAFEFGSSNSQVVVFMDMSCKKSDLFLKNMQT RNLLTPRLVLLLINATALTCHYFPFNSNVFFIDLSAEGYTVSKVFNTCSN TTIGTWTRAQRYIEHRGLTKYQLSNLRQAILKVSYVVNKDTVEDLDDDQS RLLDDSTTKLNFAILGNLISMINATKMDRFKRGSMESEIVEDLTSGNFDI GGTPLALTSEEITHMDILAKTLTINNKFIFRAAPHSYISNVFTLPFDSYV WYCCFGLMVIIFLTVYVVVYWEWSDPVFKLNLEANVSLRPNPVDIFLMEV GSAAQQGFEAEPRSNSGRIVFIFTLISFMFLYTSFSASIVAL…
TyunIR9	>Cluster-9436.0	1	3e-158	0.6877	KHN75082.1	Toxocara canis	MNGGNRNFLLSEAAFMFDALYLAAHSVYNFSKIYPIIDNLNGATTRCGSS IHDHVPYPYGHKLIGHIKKTTLFGLTGDLSRVSFMARNCSFRINLLGYAG VVEDIGFWEPITDVNVNMSRDSQAQLQRNVKVSDELKPHFRVTTIMERPY VMLKRNHFGMDKNSQFEGFCIDLLEELANDLGFTYSIHIVKDSKYGSDPY NNGSWDGMIGEILKGEADMVVAPLTANFKRAEVVDFTKPFLSLGISILFK IPEDHQPDLFSFLNPLSFEIWFSILLSICALTIGMYIVAHLTPYEWNLNF SCCTAHQPHPAAQYATPAGSVCHLSNNYSFWNT
TyunIR10	>Cluster-27834.1389	0	5e-20	1	XP_015840805.1	Tribolium castaneum	MMSDYHSYLITSLDLHGVDLEEFKYGG
TyunIR11	>i3_LQ_TYUN_c15644/f1p0/3043	2	0	0.8748	XP_019753472.1	Dendroctonus ponderosae	MLLYAIAALLAAGVQSTILEYTEDMYTSVTKRALQKAHEKPRIQKLSEFF LETDFYLTDPDQSLIDLLKVIASQYLSDCTTVILYDNYTETYERVFLTKF FRHYPLAYVHGSIPEDYRIQIGDLVNKNDKTCVHFIIFVKDVMRCQDVIN KRHEKVVVVAKSSQWRVQEYLSSEFSQEIANLLVIVKSDKFIQQKGETPF IIYTHKLFVDALGSSQPIVIASWSGGNFSSNVSLFQTKLTHGFSGHRFIV ATAHQPPYVIKMQTNDKDEFEYSGIEVKLVELLAKMYNFSTDYKESADIK TLGSGEAVLKAMQSGTINLGIGGLYVTENRYNSGIFHWHSEDCASFISLA STALPRYRAIMGPFRWTVWLGLIGVYLGAIFLFTYSDKLTLK…
TyunIR12	>Cluster-27834.10488	3	5e-80	0.7318	XP_019758294.1	Dendroctonus ponderosae	MGGSKADVALGDLYYIPFVLDIMDLSVPYNTECLTFLTPEALTDISWKTL ILPFSPTMWMCVLLCLALTTAAFHFLAKFHEKIAGSRNQAAKAQFNPPLH NVPRDMKYSVLMGQYRRPPKRPNEPEGLFQFAEVGNSLLYAYSMLLLVSL PKLPSGWSLRLLTGWYWLYCLLVVVAYRA
TyunIR13	>i4_LQ_TYUN_c4514/f1p0/4930	3	5e-167	0.9592	XP_019762616.1	Dendroctonus ponderosae	MPNNFILFKVPSTPPTRLFSFMNPLATEIWMYVLSAYVLVSITIFVVARF SPYEWQSPHSCDFENGQLKNQFSLANSFWFTIGTLMQQGSDLNPKATSTR IVGGIWWFFTLIIISSYTANLAAFLTVERMITPIENAEDLASQTDIPYGT LESGSTMTFFRDSMIETYKKMWRFMENRKPSVFVPTYEDGIKKVLEGNYA FLMESTMLDYVVQRDCNLTQIGGLLDSKGYGIATPMGSPWRDKISLAILE
TyunIR14	>i3_LQ_TYUN_c2483/f1p0/3153	3	0	0.9224	XP_019763174.1	Dendroctonus ponderosae	MGFSDTNKLSSGQQFAVKMKNDQIVFLCFLGIFIKVPGISSQTTQNINVI FANEEGNSVAEKAVTVALNYIKKTPKLGLSVDLRRVVGNRTDSQNVLDAL CATYQQMLDDKTPPHLVLDTTRAGLASETVKSFTAALGIPTVSASYGQQG DLRQWRNLQPNEEEYLVQISPPGDIIPEMVRTLVLNQNITNAAILFDDSF VMDHKYKALLQNVATRHLIDEISEDISKIPDHLENLVKLDLKNFFILGSL ETVKNVLEAAEKKNLFNRMFAWHVLTKDPDDLKAAIKNGTIIFAKPIVNN LYQDRLRNIQTTFQLASVTPEIEAAFYFDLALKGFLAVKEMLLDGSWKKN NVTKYVTCDDYEPKNSPKRFNLNLRSYLQKESSEPPTYGPFN…
TyunIR15	>i2_HQ_TYUN_c29810/f2p0/2905	2	0	0.7663	XP_019764262.1	Dendroctonus ponderosae	MGFRNVVFMCCLVTFNHISFAKERVRIAFFDESQANITYWDLLKENLDER VELVSENQKNLVDGKLSNSDILEAQRKFCSFIEETKDEQVVAVIAPRSLP VSSILESINYHLNIPYLITSWRPRREEIPANVFSLYPDADLFSRALASLI ESLDWKGFAILYEDDDGLLRFQDVLKLQKYKKDSTKNEIIIEKLPASGNN RPVLKSLKQSQVNRIIIDCHVDKIMDLLRNAQEVNLLSDVSTSFFLTSLD AHMLNYSELNTHVNITLLRLFNPYEDRFLENANKYFPNISHTKITVENAL MLDALMVVTDCINQLKAADINFGSREVHCGNYKQYIDDFGLISTMEKIEL TDTLTGPISFQNGKRDQFVLEVIESRTPKNPIVIWRSENPDK…
TyunIR16	>i2_LQ_TYUN_c13989/f1p0/2694	1	3e-156	0.7958	XP_019764263.1	Dendroctonus ponderosae	MSSYTANLAAFLTMQKRDVTIDTVEELAAQSKVKYGLLEKGSTHTFFSTS NNSLYQKMWNTMKNEKPSVFVLDNPSGVERVLSTKNGLYAYFMESTGIEY ELERKCDLRKIGGQLDSKSYGIGMPLNADYRHSINSAVLRLQESGKLMEL KEKWWKNEREGEPCNRNIEEESVALALSNVGGIFIVLCVGISLAYVIAVL EFLWNVRQVSVEEHLSYLDTLKCEIKFAFKIFEKKKRAKPLPAESSLSTY HSEHKLDQISVGKSIFSKSAHMLHFTEPDNVMRHRQRRLSRISRAASNHP RVQ
TyunIR17	>i2_LQ_TYUN_c26541/f1p0/2977	3	0	0.8505	XP_019764265.1	Dendroctonus ponderosae	MTLGTVANITTVRLFNPDKVNLKGIDKYYSKSALSGLTVKEALMLDAMLL IGKSFKAIKSTHADGEIVYEPLFCNASEKYNDKYGLVSALQETVLNGITG EISLRNGKRETFELEAMELFETRKVIASWSSVEPQKAVLTRNATERQAEL QKRLQSHNFVVTSRIGGPYLFERKDPDLQGNDRYYGYSMDLIGEIAKIMN ITFRFEITEGNQYANLMNDILDRKADLAICDFTITPQRREVIDFSMPFMT LGIGILHKQVGEAEEANLYGFLGPLSTVVWLYIALLYIFISFVLVIIARM STKDWENPHPCDQNPSELENIWDLKNCCWLTLGSITTQGCDILPKGGCSR IATASWWFFSLIITSSYTANLAAFLTMSKKDDSINSVEELAA…
TyunIR18	>Cluster-27834.20589	0	5e-45	0.7043	XP_019766887.1	Dendroctonus ponderosae	MKPPLLTYLSLCSLVACNLLLEHQSFHSSSKNHHVGHHKNRDWLKQAGKE QLNIGLILPHTNFGVRGYTRAINNAMAGLHRGKGRLLHWVTLRNFTQNNV SRILFTLTPSPTAILKALCKEFLNFNVSAIL
TyunIR19	>i1_LQ_TYUN_c28009/f1p0/2009	1	3e-107	0.7521	XP_019767212.1	Dendroctonus ponderosae	MSNGSTQAFFETSTNSLFQKMWATMKNENPKVFEDTNDRGVERVLSTKKG LYAFFMESPQIEYELARHCGLKKIDQYLDSKSYGIGMPLGADYRRSINSA VLQLQENGKLLELKAKWWKQEDLEAPQCDQGRPEGNKDELGLANVGGVFV VLVAGIALALLFAIGEFLWNVHSIAVREHTTFLQALRCELKFACNIKVTR KPPIPEPEVGPTMLAEALDINASLLNRLRH
TyunIR20	>Cluster-27834.11558	0	9e-59	0.8942	XP_019767212.1	Dendroctonus ponderosae	MWWFFSLIMTSTYTANLAAFLTMSRKDDAIKSVHDLANQNKIKYGVMSNG STQAFFETSTNSLYQKMWATMKNENPRVFEDTNDRGVERVLNTKKGLYAF FMES
TyunIR21	>i2_LQ_TYUN_c5867/f1p0/2886	3	0	0.8481	XP_019768649.1	Dendroctonus ponderosae	MVRILVCFGAVVALFQADCYSLAGFFESTENELNQKAFELAINLDNQRRG EEENPLMAVKTEMPIQEPFSAISITCDLLQHGLLAIFGPKSLSNINAVQS VCDEKELPHILTRWIYYPLRPGTAVNFYPSAPQLTEAYWAIILAWKWQTF TVLYEDDESLLRVSELILRAKQAGIVATVEQLDRDGTGNYRDALKRVWET KQRFIVIDCHINNLVEVLVQCQQVGMMTSDYNYFLTNLDAHTRDLSPFQW SQTNITGIRIVNPESIAVQQMSQQLFPDVDPMDEPVQTASMLQTETALVF DAVNMFSETLHKMTMFEPPGPLDCQQATDGWPLGYTLVNLLRTSSYKGLT GTIEFNNEGHRSTFDLQVYEIREGGIINIASFNSTKEELKIV…
TyunIR22	>Cluster-27834.6420	1	5e-105	0.8729	XP_019768650.1	Dendroctonus ponderosae	MNGATMDFFKKSTSNELYQTIAKHMQEHPEDMPTENKDGVTMAETMRYAF FMESTSIDYNTQRHCNLMKVGDQLDEKGYGIALRKDSPYRTKLSTAILKL QSSGVIEKIRKKWWEERKGGGQCKGTEVDAEATPLDLRNVEGIFYVTIFG TILGVVLVLFEYTFHIMRVGRKAHIPLKEAFKQ
TyunIR23	>i3_LQ_TYUN_c22274/f1p0/3843	0	6e-63	0.8168	XP_019768650.1	Dendroctonus ponderosae	MNGATMDFFKKSTSNEQYQTIAKHMHEHPEDMPTENNDGVTKAETMRYAL FMESTSIDYNTQRHCNLMTVGDQLDEKGYCIALRKDSLYRTKLSTAILKL QSSGVIEKIRKKWWEERKGGGQCKGTEVDAEATVAAGSAQRGGYFLRDDF WYHPGSGVGAFRVHVSYNDSEPEGPYPAQGGLQAGVEVLLQVRQQREAGA
TyunIR24	>Cluster-34982.0	0	3e-56	0.914	XP_019769832.1	Dendroctonus ponderosae	MNKYSLRDAEEGVEMLRNGTLDILIADTPILDYYRATDHGCKLQKIGDTI NEDTYAIGMAKGFPLKDSISAVIAKYSSNGYMDILQEKWYGGL
TyunIR25	>Cluster-27834.5946	2	0	0.9802	XP_019771913.1	Dendroctonus ponderosae	MYDAVHLFAKALHDLDTSQQIDIKPLSCDAVDFWPHGYSLINYMKVVEMR GLTGVIKFDHQGFRSDFMLDIVELTREGLKKIGTWNASEGVNFTRTYGEA YTQIVEIIQNKTFVVTTILSSPYVMRKEASEKLTGNAQFEGYAVDLIHEI SRTLGFNYTIKLAPDGRYGSLNRETSEWDGMIRELLDQKADLAIADLTIT YDREQAVDFTMPFMNLGISILYRKPIKQPPNLFSFLSPLSLDVWIYMATA YLGVSVLLFILARFSPYEWDNPHPCNSEPDVLENQFTLLNSLWFTIGSLM QQGSDIAPKAVSTRMVAGMWWFFTLIMISSYTANLAAFLTVERMDSPIES AEDLAKQTKIKYGALRGGSTAAFFRDSNFSTYQRMWAFMESQ…
TyunIR26	>i2_LQ_TYUN_c12844/f1p0/2497	3	0	0.9941	XP_019771914.1	Dendroctonus ponderosae	MPFMNLGISILYRKPIKQPPNLFSFLSPLSLDVWIYMATAYLGVSVLLFI LARFTPYEWHNPHPCDQDPDRLENQFTLFNCMWFAIGSLMQQGCDFLPKA VSTRMVAGMWWFFTLIMISSYTANLAAFLTVERMDSPIESAEDLAKQTKI KYGALRGGSTAAFFRDSNFSTYQRMWAFMESQRPSVFTSSNQEGVDQVVK GKGSYAFLMESTTIEYIIERNCELTQVGGMLDSKGYGIAMPPNSPFRTAI SGAILKLQEEGKLHILKTRWWKEKRGGGACRDETTKTSSTANELGLANVG GVFVVLMGGMGVACVIAVCEFVWKSRKVAVEERVSSILHDT
TyunIR27	>i2_LQ_TYUN_c27526/f1p0/2750	3	0	0.822	XP_019771920.1	Dendroctonus ponderosae	MNNDNWEQPFKLIADSFNVSLNNSLESRRAVCTLIKRGVVGIFGPSSRIT SNYIQSICDNKEIPQIEIHYATKMYRNRCSINLHPYTEEIAQFFVYLIRS YNWDNVIILFENDESLRRVAPLLKLNIEYGVNLIFRQLDQDSSGSYREVL ASIKKMPNTNILLECSIDILEDVLIQAQQVGLLTEHYKLIITNLDFGTIN LEPFQYGGTNITGIRLFDPSDEKVVAIQTQIRQFLNLPDEDPNESKMRVS TALLVDGINMFYEVIKELDSFPSAIEVQSLDCQDTESWKFGYTIANQIRV KEFMGLTRKILFDFEGFRRDFKLDVISLTNKGLLKVGQWETTSKHLTMQR KYIPPLDETEIEYSIFNRTFTIAIVLTAPYAMLKETTDQLIG…
TyunIR28	>Cluster-35216.0	0	1e-41	0.699	XP_019771921.1	Dendroctonus ponderosae	MFRSLITLWIVNLCLNVLCSASAYQKTEYRIGGLFSDPVHQAAFQIALMN NGNWEQPFKLIPDSFNVSLNNCLESRRAVCTLINRGVVGIFGPSSRFTSN YIQ
TyunIR29	>Cluster-27834.11559	0	7e-47	0.4564	XP_030746456.1	Sitophilus oryzae	MEVGLFSDFSTSVLLTDLDAHTVDFKVLDIEANVTALRLFDPGSPQVRRL VHEHYPGVAPERLRVEAALQHDALLLLAAALQEEGVEAQPRNCSSPAAAV SGLVAALEQAVLDEGLTGSEVRLEGGRREDFELQVVEVRSPDKPIGLWSS RRPQVVHLTRNATEIEREFRERMRLHNFIVSSKLGKPYL
TyunIR30	>Cluster-28595.0	2	5e-128	0.546	XP_030749279.1	Sitophilus oryzae	MLQIVFLLIFFASSSFQSEAQIEVALSCLRFYRPSLAVFFTCWTGLEKVK LHKTILAESLDIRLVFAKAQVDALENISTKKYEKFTYFLDMECWNSGDIL KRASVLDRFGKFQFLYSWYLLPKQSQKLKDILRIFAKFKTRMDMDVKILQ PDKLGNFSIFEIFNPGINMGLKIRRIGKLQKSSVIIDENQSYYEARLNMS GVLIRSANVIRYPFNTTFDEYMVDPKLMKYDIYSKFHYQLFQGLVEIHRF SYNTSLPFSWFGNTSSGEDGGLAKMLWDETIDISSAGCILRLLDSDRMHF YDYIMPYYKFRSCFFFRNPGVVRPNFNEVLKPFDKQSWIVTLYVTGIVCI CIEIAYFVESRRSGDLQNSVCFRSLFVVVAVFSQQGIHYNQF…
TyunIR31	>Cluster-63504.1	0	4e-155	0.6476	XP_030750228.1	Sitophilus oryzae	MFVSLVIYLSLLCNLTKSDIFPSLLTTNASMAIVIDKEYLAEEYEHIKRK IDDYLVYAKREILKHGGVNTQLFAWPAISVKRDLTILLSITTCAQTWNLF RAAEIENLLHIAVSEQDCPRLPQNSAITIPIIERGQDTPQLLLDLRTIGI YKWKQVVIIYDNTITNDLFTRVIKSMTKRVNGVDASGVSLVQLVKNSSAS IDVILINLKLELSKINPKVVGGNFLVIVGYELVAKIMEYAKDLNLVNTQN QWLYVISDTNNTIKSMKRFKTLLKEGDNVAFIYNSTFVKNACLSGAMCHI QESITGVMKALDGAIIEELQMAAQVSEEEWEAIRPTKPERTKHLLEKVQF LRCTYIRNISLIMERVTIAPNGRLKPGKLGVENIKCKAKPPL…
TyunIR32	>i2_LQ_TYUN_c12544/f1p0/2819	4	0	0.6784	XP_030750751.1	Sitophilus oryzae	MGLTEIVLTTLATLCFNSTCIDQDLINASKQRLAQLKAELRNETLTVTTL KNGPLSGYDIINNTVKGTGVAFEILNIVQREYGFKYNVLVPDHDSFEPVD GDQGGVRNMLLNNIVDVAVAFLPQQYTDVVSYSRSLDTAQWVVLMKRPKE SASGSGLLAPFTATVWTLIIISLLGVGPILWLTILLRARMCKEDNDIVFS LPACMWFVYGALLKQGSTLNPRTDSSRILFSTWWIFITILTAFYTANLTA FLTLSKFTLPISEPKDISRKHYKWITNRGNGIVEQLFISKNYATGDGQSL FEEIGLPQWQTDVEEDRILSNYVIKHDMMYIREKTILESIMYDDYKVKTK ADVEEAKRCTYVITNFPVCIFPRAFAFKPGFKYKELFDITIQ…
TyunIR33	>i3_LQ_TYUN_c9293/f1p0/3097	3	0	0.5598	XP_030751235.1	Sitophilus oryzae	MGPQAAPTSFNLFPDANLLAQGVAAVVRSLDWERFVVLYEGEHGLAALQD VLKLQRFRPDSKKNTVLVRRLGSGPDQRILLKAVAALNVRRIVLHCHVDR VRPILLQGMEVGLFSDFSTSVLLTDLDAHTVDFKGLEIEANVTALRLFDP GSPRVRRLLHEHYPGMAPEGLRVEAALQHDALLLLAVALQEEGVAAPPRN CSLPPGAAASGLVAGLQQAVVAEGLTGEVRLERGRRDAFELQIVEVRSPD KPIGLWSSRRSQTVHLTRNATEIEREFRERMRLHNFIVSSKLGKPYLMPS GIEGATGNARYKGFSMDLIAEVAKLMNVQFQFVLAHKNLTSSIVADLMDR RADLGICDFTITQQRSEMIDFSLPIMSLGISILHKETEQEEI…
TyunIR34	>Cluster-27834.11555	2	1e-161	0.6049	XP_030751235.1	Sitophilus oryzae	MAPEGLRVEAALQHDALLLLAVALQEEGVAAPPRNCSPAPGAAASGLVAG LQQAVVAEGLTGEVRLEHGRRDAFELQIVEVRSPDKPIGLWSSRRSQTVH LTRNATEIEREFRERMRLHNFIVSSKLGKPYLMPSGIEGATGNARYKGFS MDLIAEVAKLMNVQFQFVLAHKNLTSSIVADLMDRRADLGICDFTITQQR SEMIDFSLPIMSLGISILHKETEQEEIDNMYGFMRPFSIKVWVYIITLYL VLSIAILLIARLDPDDWENPHPCNPRPQELENIWGFKNCLWLTLGSIMTQ GCDILPKGICSRLATAMWWFFSLIMTSTYTANLAAFLTMSRKDDAIKSVQ DLANQNKIKYGTVGAC
TyunIR35	>Cluster-27834.6106	4	0	0.918	XP_030751505.1	Sitophilus oryzae	MESLVLLVSVWIAFVSGGLPPVIRIGAIFTEDQKNSSSELAFKYAVYKIN KEREILPNTTLVYDIQYVPRDDSFRTSKKACRQMEFGVQAIFGPSDPILG AHIQSICEALDVPHLEARVDFEPASKQLSINLHPSQDNMNKAFKDLMAFL NWTKVAIIYEEDYGLFKLQELVKAPGTAKLEMYIRQAGPSSYRQVLKEVR QKEIYKLIIDTNPGNIQQFFRAVLQLQMNDYRYHYMFTTFDLETFDLEDF KYNSVNITAFRLVDVDHPKVKEILTTMEKFQPIGHAILNRSGIIQAEPAL MYDSVYVFAKGLAAMDSGYSIKPTNLSCDTEKAWDDGLTLYNYLDSVTSL HGLTGNLEFQEGKRSNFKVDLLKLKQEEIQKVGTWTPADGIN…
TyunIR36	>Cluster-33473.1	5	0	0.9136	XP_030765858.1	Sitophilus oryzae	MLLYCTKQEAIDILTAASDLHLTGENYVWVVTQSVIETADQAPNQFPVGM LGVHFDTSSQSLVNEITAAIKVYAYGVEDFLADPANRNRSLTTHLSCEGE GVVRWDTGDRFFMYLRNVSVEAEQGRPNLEFTPDGLLKAAELKIMNLRPG VSKQLVWEEIGVWKSWQNEGLDIKDIVWPGNSHTPPQGVPEKFHLKITFL EEPPYIKLAPPDPVIGKCSMDRGVLCRVASDEAITEVDMALAHRNGSYYQ CCSGFCVDLLQKFSEELGFTYELVRVEDGKWGTNQNGKWNGLIAELVNRK TDMVLTSLTINAEREAVVDFSVPFMETGIAIVVAKRTGIISPTAFLEPFD AASWMLVGLVAIHAATFTIFLFEWLSPSGFNMKLAFNNGVPS…
TyunIR37	>Cluster-14346.0	0	2e-100	0.8378	XP_030765899.1	Sitophilus oryzae	MDDKWESEVVEFGAINITGFRIVDGARKNVREFLEGWKRLDPIQNQGAGR ETISAQAALMYDAVFVLVEAFNKILRKKPDNFKNIRIGRGQLFYNNGSKI LDCNPNGGWVTPWEHGDKISRYLRKVELEGLTGEIRFTEEGRRQNYTLHI VEMTVNSAMVKVAEWNEETGFSPVAAKYTRLKP
TyunIR38	>i4_LQ_TYUN_c8488/f1p0/4320	3	3e-170	0.5596	XP_030768286.1	Sitophilus oryzae	MLALTSQMDFMPLEFIKAVGRNRKATIFDCSRKDLVLTSKLLSKSHLENS WISRLAFLESTTFQKGRHIFLVNLNCHQTLGFFKQAQEWQLFASPFKWIA FYQENGTASLSIQKTFANLSLLVDSDFNLVTKHRDGGLTLRTIYKKHIDE PRFEVEELGEWNQTSYLERRQWTSSLNDRKNLGTTLKASIVITHNDSLNH LVDKRDKHIDSIAKVNYVLVLTMASIYNITLDFSVTNTWGYKDNNSRWNG MMGELVRKEVDIGGTALFLLKERIDLIEYISMISPTRSKFVFRQPKLSYV TNVYTLPFDNKVWLSTLILVFILLAVLYLLRKWEFSKIKNQQNQLEQTAY PDVMFITIGAICQQGAAALPHSLPGRIATFWLFVSLMFIYVS…

## Sheet: TyunSNMP
Name	ID	E value	Per Ident	Accession	Scientific	protein sequence
TyunSNMP4	>Cluster-27834.10245	0	0.8912	AGI05171.1	Dendroctonus ponderosae	MRKLKTLFFVLFPKLRLLAVTTECVYSFARKRPKAKKMRFPVKLAIGSGC AFLFIILVGFVGFPKMIKGKVKGMVNLKPGMEIREMFLKVPFALNFNVYI FSVLNPAEVQGGAKPHLKEMGPFCYDEWKTKIHVEDNEGDDTISYDPVDT FYKAKRPGCVSPSTEVTVPHPMILGMVNTIFRQKPGALTLANKAIKSIWS NPSSLFVTVKAQELLFDDVVIHCGVSDFAGKAICSNLKAEPSLTHLGEDD LGFSLLGPKNGTAGKRIRAFRGSQDFHKVGRIIAFDGKSKQEVWNDSRCD AIVGTDGTIFPPMLKKEEGLASFAPDLCRSLIAQFEKHDKYDGIPVSSFF ATLGDQSKNPNEKCFCTTPETCLKRGLMDLYKCAKIPLYVSL…
TyunSNMP5	>Cluster-27834.13114	5e-67	0.8281	AGI05184.1	Dendroctonus ponderosae	MASFQLTNDIQRLALAGCMDYILKPAGLDKVFITTTVRKFLFDGIEFAFK NETGKGVACEIVRQTLGKIVANVRVVEHCNDTDQDYYRLSIFNYKTENYL KNSPDGIYTINRGRNNATALGNIMRWNGLTKST
TyunSNMP6	>Cluster-48312.0	6e-40	0.4733	AWF93833.1	Anthonomus grandis	MAPKCISFTLAVALFVALGCDCKIYSNCEFARALATEGITDRQKLGTWTC IAYHESRFDTKAVDLDTGDYGILQISHYFWCSDTNRPGKGCRITCKSLLG DDITPDIHCAKTVYAKTEQRLQNGFKAWTTYEKYCLGDQSRWISGCSLDD IFSVILV
TyunSNMP7	>Cluster-27834.12349	6e-26	0.5444	KPI91875.1	Papilio xuthus	MNPGSGDHGLFQISQLYWCSPPGDGYGCNSPCDKFRDDDIADDLQCIRRI FREHKRISGNGFNAWAVYPHYCAQDNSKYVKDCPEEAESTSKPANSTENE IADEDGDGYQFPALPGPPRQSRVGNQLPFSKVSIHYSIPVATATFPKLPF TKQSIHHFIPAMPDISASSTLTPTTTEPSTSMAAVEDTSDSTTGMAKDEE LEKHEATLPFPTSTPNEYAEPLLASSSITRSAKALQIKEAPQRDLEESSS SSKAPLAARFVVDDQTTQNPKARQVTFAPDSFFSWLFNSQTLPPILPPAR PARPPGERPPGLPRPSTMRPGGGRPGPDFVLTTRRPLPGRPHSQRRPGMG LHHRKRPLISSITPIHQLPAERSMRLANSAMEVKLDDNFVFL…
TyunSNMP8	>i2_LQ_TYUN_c5775/f1p0/2869	0	0.786	XP_019756753.1	Dendroctonus ponderosae	MWSWRIFSTSRFLYGSLFLLLNGILFKLWLFDAFVKFAIRDQTGLRERNE VREVYLKIPFPLNFKIYFFNVTNPQEIQNGSKPILKEIGPFWYDEIKEKV QVIDNDTEDSLTYTPYDLFMFNQNKSSPLTEDDYVTIIHPAIVGMVNLVL RDSPVFLSIVSKAIRPIFDDPQSIFLTAKVKNILFDGLELNCAGKDFPST AVCSQMKAQIPGLKSKKDSENVHLFSLLGSRNGTLTRRLKVLRGIADSRD LGRLIEVDGRKEIQIWSGAECNRFHGTDGWIFPPLTSAEEGLTSFSTDLC RSVTLNYINDTIMKKVPARLYETDLGDQMTDENEKCYCRNTDSCLKKGLF DLTKCMGVPIYATLPHFLHTDPSYLDLVDGLEPNELLHAIRV…
TyunSNMP9	>i3_LQ_TYUN_c1478/f1p0/3399	6e-52	0.7119	XP_019765811.1	Dendroctonus ponderosae	MTLEPNPKVELYHNFTPTVLTIFWVEEGVDLNNTFTKPLKTFFLTKKIVI VVKYLVLVMSIAGFGAAGYLYLKTDDSMNVTSVHKVQPEKNGSTNAISTV FNGDPSEEHHNGGYSDKY
TyunSNMP10	>Cluster-27834.12352	0	0.6684	XP_019770615.1	Dendroctonus ponderosae	MRAGKIKVNFKVLFICGLNGILLLVVGIYAGFYLVPNIVNKRILQAKVLR EDTDQWHSFMKVPFPFQFKVYLFTIQNYEKILDGAKPIVKERGPYVYQLS RWKDQVTWNYSSDEISYNEYEKYEFDAQSSGALTEEDLVTVLNPAFLSFL YTAEMDPATRDFLPLIDEALDAIFGAYNSPFLTNITVKEFLFDGLRICKN GCTDDGFVAKMACNKIKERVSITRQMRLDGDDIVYATFHYRNNSHQGYIT VTAGQDNVQAIGEITHLDHQKVMTVWMEDEYECNRIAGLTSVFPANAGLD SKFQSFSEDICRAVSFEYSRKEMVGKIKGNMFEALNSTFSTSKKVRSQGC YCTNRTQNIDGDSGCLYDGVLDLTTCQGSPVLVSFPHLLYAD…
TyunSNMP11	>Cluster-27834.12351	7e-53	0.7583	XP_019770844.1	Dendroctonus ponderosae	MRWNGLTKSTTYGTSSSTNNETCQTIRGTDSTIYSPQLKDGENLVVFNTD LCRTVQLVQVASNETFNGIKAFKYTSGKALFRPTTIVTENDCYCSRGTKD ASGKPSCFLDGLLDLKPCLGKKWKFNGN
