# Supplementary material for: Mechanisms of Impact of Alnus ferdinandi-coburgii Odor Substances on Host Location of Tomicus yunnanensis
Source: Insects. 2025 May 23;16(6):553. doi: 10.3390/insects16060553 (PMC12193113; doi:10.3390/insects16060553)
Supplement: Supplementary file 1 [file insects-16-00553-s001.zip › Supplementary Table S2.xlsx]

## Sheet: Sheet1
primer	5’-3’	Tm (℃)
β-actin-F	AAATTGTCGCCTAAAGAAAC	52
β-actin-R	GTATAGCACGCTGTCCCT	50.2
TyunOBP6-F	GCAAGAACTAGCCAACCA	50.8
TyunOBP6-R	ACCATAGCGTCAACATCAA	49.5
TyunCYP4G2-F	GCAAATACCAAGCCAGTC	50.6
TyunCYP4G2-R	CCTACATCATCGTCCACAT	50.2
TyunCYP6DF1-F	AGGGAAGGATTACTTACGAG	50.7
TyunCYP6DF1-R	CAGGAAGTTGAATGTGGG	50.7
